# Supplementary material for: Insights Into Human Intrahepatic NK Cell Function From Single Cell RNA Sequencing Datasets
Source: Front Immunol. 2021 Mar 22;12:649311. doi: 10.3389/fimmu.2021.649311 (PMC8019706; doi:10.3389/fimmu.2021.649311)
Supplement: Supplementary file 1 [file Data_Sheet_1.xlsx]

## Sheet: Overlap
scRNAseq dataset	Gene Set A	Gene Set B	Gene Set C	Gene Set D	Gene Set E	Gene Set F	Gene Set G	Gene Set H	Gene Set I	Gene Set J	Gene Set K	Gene Set L	Gene Set M	Gene Set N	Gene Set O	Gene Set P
Ramachandran NK cell (1)	Yes	Yes	Yes	Yes	No	No	Yes	Yes	No	No	No	Yes	No	No	No	No
Ramachandran NK cell (2)	Yes	Yes	Yes	Yes	Yes	Yes	Yes	No	Yes	Yes	No	No	Yes	No	No	No
Ramachandran cNK cell	Yes	Yes	No	No	Yes	Yes	No	No	Yes	No	Yes	No	No	Yes	No	No
Zhao CXCR6+ NK	Yes	No	Yes	No	Yes	No	No	No	No	Yes	No	No	No	No	Yes	No
Zhao CX3CR1+ NK	No	No	No	Yes	No	Yes	No	Yes	No	No	Yes	No	No	No	No	Yes
																			Totals
Expressed by	lrNK + cNK	lrNK + cNK	lrNK only	lrNK + cNK	lrNK + cNK	lrNK + cNK	lrNK only	lrNK + cNK	lrNK + cNK	lrNK only	cNK only	lrNK only	lrNK only	cNK only	lrNK only	cNK only		lrNK only	lrNK + cNK	cNK only
# Genes	3	3	12	2	1	2	2	1	7	4	6	4	10	15	148	125		180	19	146
Gene Names	TYROBP	TRDC	XCL1	CCL4L2	MATK	CLIC3	CCL3L3	C1orf56	GFOD1	TIGIT	CDC42SE1	HNRNPH1	MAP3K8	TRGC1	CALM3	TSPAN32
	FCER1G	KLRD1	CEBPD	CCL4		PYHIN1	GADD45B		STARD3NL	SPRY1	NCR3	AC069363.1	NR4A2	FGFBP2	CCDC167	ITGAM
	CD63	KLRF1	CD7						TXK	FOS	CEP78	INTS6	DUSP6	GZMH	AC007952.4	ZAP70
			CMC1						PRF1	EOMES	SELL	DNMT3A	PIK3R1	KLF2	ENO1	GRAP2
			CD160						PLAC8		ITGB2		IFNG	MYOM2	PSTPIP1	HDDC2
			IRF8						CD247		LINC00861		TMEM2	KIR2DL3	AC245014.3	IL12RB1
			CCL3						NKG7				AREG	LAIR2	TKT	VCL
			IL2RB										ICAM1	FCGR3A	RPS2	IL10RA
			GSTP1										DHRS3	LGALS1	PTMA	MANF
			TOX2										MAFF	GZMB	RPL10A	IGLC2
			XCL2											LPCAT1	COX5A	ADAM8
			KLRC1											ZEB2	SLC25A3	PDGFRB
														SPON2	RPS18	PXN
														HOPX	CNN2	FCRL6
														GNLY	CD96	LCK
															DGCR6L	GPR65
															NHP2	C11orf21
															YWHAH	CYTH1
															LPAR6	TMBIM1
															H2AFJ	TGFBR3
															C1QBP	HLA-DPA1
															RPLP0	C16orf54
															COTL1	HLA-DRB1
															FHL3	ZNF276
															IFITM3	CLEC2D
															MIR181A1HG	SORL1
															SYNRG	VIM
															RPL36A	PTGER2
															RPS5	SSBP3
															SH2D1A	LIMD2
															ZBTB16	P2RY8
															HMGN1	ARHGEF3
															SNRPD1	LAPTM5
															ARHGAP9	CDC25B
															CLDND1	RUNX3
															LINC00996	DOK2
															ARPC5L	NDUFB7
															PRDX6	PRKCB
															SUPT3H	CD226
															TMIGD2	CD8A
															CD27	UPP1
															MZT2B	ORAI1
															HMGN2	MRPS6
															SERPINE2	ARHGAP25
															METTL9	PCSK5
															BCO2	RNF149
															PABPC1	SUPT4H1
															PDLIM1	IGKC
															NUCB2	GLIPR2
															ALOX5AP	GBP2
															DNMT1	SERPINB9
															RANBP1	IKZF1
															RPL8	DHRS7
															PDCD4	LAIR1
															ADGRG3	EVI2A
															SLC44A1	S1PR1
															EIF5A	SH3BP5
															NCF1	IGHA2
															NELFCD	KLRG1
															MIF	HLA-E
															STK17A	PLEKHA1
															C6orf48	SRPK2
															Z93241.1	SERPINB1
															SESN1	TRBC1
															IL18	JUNB
															CXCR6	GTF3C1
															CHI3L2	GBP1
															TPI1	RABAC1
															CKLF	HLA-C
															NUDT8	ADRB2
															TMEM141	RAB29
															GYPC	CD3D
															SLC25A5	TMEM59
															YWHAE	CEBPB
															TMEM107	CHST2
															AC103591.3	CDC42EP3
															LAT2	ANXA4
															SYK	F2R
															SMS	TNFRSF1B
															HSPD1	STK38
															MRPL12	MT2A
															NDUFS8	CALHM2
															TYMS	RASGRP2
															FABP5	TAP1
															SEPT6	PATL2
															TNFSF10	PRR5L
															RBM3	CALM1
															RPLP1	ATP1B3
															GYG1	RASA3
															SRGN	HAVCR2
															CCL3L1	LINC02384
															P2RY11	LAG3
															CLPTM1	SYNE1
															GAPDH	ICAM2
															EEF1B2	CD3E
															ABRACL	CD300A
															TMSB4X	TSPAN14
															IFITM1	TECR
															PPA1	NEAT1
															SERBP1	PRNP
															MYC	IFI27L2
															HPRT1	RAP2B
															RNF145	C1orf162
															TOMM22	TNFRSF14
															SPTSSB	KIR3DL2
															ACAA2	ID2
															MZT2A	PRR5
															TNFSF14	RGS19
															DMAC1	JCHAIN
															SLC16A3	BATF
															BTF3	CARD16
															PDE7A	TOB1
															RPS24	NFATC2
															UROS	PTGER4
															IKZF3	AHNAK
															HINT1	XBP1
															NME1	PRDM1
															MPG	SYTL1
															HSP90AB1	ZFP36L2
															RPS9	VSIR
															NCL	PSMB9
															APRT	CYTH4
															SLC25A39	PRDX2
															HNRNPA1	OSBPL5
															CAPN12	CD3G
															EIF3G
															CMTM3
															SOCS1
															RGL4
															SPRY2
															RPSA
															FBL
															GRAMD1A
															SNX10
															STMN1
															RAN
															DZIP3
															RCBTB2
															GZMK
															ITM2A
															RPS8
															RGS1
															PTCH2
															KLRB1
															GGA1
															RAB11FIP1
															PA2G4
															IFITM2

## Sheet: Zhao
Full reference	Zhao, J., Zhang, S., Liu, Y. et al. Single-cell RNA sequencing reveals the heterogeneity of liver-resident immune cells in human. Cell Discov 6, 22 (2020). https://doi.org/10.1038/s41421-020-0157-z
Details on what comparison	DEG between liver-resident CXCR6+ NK and circulating CX3CR1+ NK clusters (data extracted from Supplementary Table 4)
List of all genes
cluster	gene	p_val	avg_logFC	pct.1	pct.2	p_val_adj
CXCR6+ NK	GZMK	0	1.60959	0.829	0.115	0
CXCR6+ NK	XCL1	0	1.60487	0.689	0.059	0
CXCR6+ NK	IL2RB	0	1.15511	0.91	0.376	0
CXCR6+ NK	GSTP1	0	1.15039	0.983	0.772	0
CXCR6+ NK	COTL1	2.82417755069209e-317	1.38272	0.746	0.18	5.82260685626188e-313
CXCR6+ NK	RPLP1	1.26228e-292	0.441714	1	1	2.60244e-288
CXCR6+ NK	CD160	2.45004e-271	1.02462	0.911	0.389	5.05125e-267
CXCR6+ NK	KLRC1	2.23645e-261	1.16398	0.684	0.134	4.61088e-257
CXCR6+ NK	XCL2	2.1896e-260	0.94873	0.937	0.452	4.5143e-256
CXCR6+ NK	P2RY11	7.67197e-259	0.858745	0.534	0.052	1.58173e-254
CXCR6+ NK	CD7	9.67983e-251	0.69285	0.993	0.884	1.99569e-246
CXCR6+ NK	CXCR6	8.05787e-249	0.892885	0.515	0.05	1.66129e-244
CXCR6+ NK	CCL3	5.93921e-225	0.98041	0.907	0.432	1.22449e-220
CXCR6+ NK	PTMA	2.19542e-210	0.490159	1	0.996	4.52631e-206
CXCR6+ NK	SH2D1A	3.8723e-173	0.723718	0.674	0.208	7.98352e-169
CXCR6+ NK	RPS18	5.59692e-162	0.33159	1	0.999	1.15392e-157
CXCR6+ NK	YWHAH	1.6571e-157	0.647432	0.606	0.174	3.41645e-153
CXCR6+ NK	FCER1G	4.87019e-153	0.513784	0.977	0.662	1.00409e-148
CXCR6+ NK	AC007952.4	7.63466e-147	0.817564	0.752	0.33	1.57404e-142
CXCR6+ NK	TMSB4X	3.50744e-146	0.269802	1	1	7.23129e-142
CXCR6+ NK	STK17A	2.8966e-145	0.621857	0.884	0.507	5.97192e-141
CXCR6+ NK	RPLP0	2.50464e-142	0.478758	0.983	0.92	5.16381e-138
CXCR6+ NK	ALOX5AP	3.72887e-142	0.565064	0.941	0.607	7.68782e-138
CXCR6+ NK	CMC1	2.63624e-141	0.62183	0.943	0.592	5.43514e-137
CXCR6+ NK	TOX2	3.71277e-141	0.464686	0.232	0.005	7.65463e-137
CXCR6+ NK	PDLIM1	7.76727e-136	0.54165	0.513	0.142	1.60138e-131
CXCR6+ NK	RPSA	9.04524e-136	0.387462	0.998	0.98	1.86486e-131
CXCR6+ NK	RPS8	9.76046e-132	0.328274	1	0.995	2.01231e-127
CXCR6+ NK	RPS5	2.8803e-131	0.358477	1	0.975	5.93832e-127
CXCR6+ NK	BCO2	1.53671e-124	0.40617	0.204	0.004	3.16824e-120
CXCR6+ NK	KLRB1	2.5722e-123	0.486129	0.992	0.85	5.3031e-119
CXCR6+ NK	ADGRG3	4.14302e-122	0.36667	0.2	0.004	8.54166e-118
CXCR6+ NK	CD63	2.16146e-120	0.515967	0.93	0.704	4.45629e-116
CXCR6+ NK	IRF8	9.4496e-119	0.451131	0.393	0.088	1.94822e-114
CXCR6+ NK	SPRY1	1.71332e-118	0.4271	0.224	0.01	3.53236e-114
CXCR6+ NK	GYG1	3.84928e-117	0.512302	0.621	0.241	7.93606e-113
CXCR6+ NK	RPS2	9.62229e-115	0.354772	0.997	0.993	1.98383e-110
CXCR6+ NK	RPL10A	6.61347e-114	0.33317	0.999	0.985	1.3635e-109
CXCR6+ NK	EOMES	5.86632e-113	0.503016	0.605	0.234	1.20946e-108
CXCR6+ NK	CEBPD	6.22604e-113	0.442249	0.44	0.124	1.28362e-108
CXCR6+ NK	LAT2	9.28521e-112	0.462624	0.672	0.297	1.91433e-107
CXCR6+ NK	AC245014.3	2.3422e-109	0.748946	0.52	0.169	4.82891e-105
CXCR6+ NK	CHI3L2	6.00285e-109	0.495464	0.34	0.062	1.23761e-104
CXCR6+ NK	RPS24	2.08365e-107	0.273542	1	0.997	4.29587e-103
CXCR6+ NK	TNFSF14	8.62546e-102	0.470034	0.505	0.174	1.77831e-97
CXCR6+ NK	GAPDH	2.55811e-100	0.443833	0.983	0.937	5.27405e-96
CXCR6+ NK	CLDND1	4.82422e-96	0.402883	0.403	0.119	9.9461e-92
CXCR6+ NK	NELFCD	1.13168e-95	0.330576	0.399	0.125	2.33319e-91
CXCR6+ NK	RCBTB2	4.81215e-95	0.465696	0.413	0.122	9.92121e-91
CXCR6+ NK	SESN1	2.45194e-94	0.442035	0.348	0.079	5.05516e-90
CXCR6+ NK	METTL9	4.26662e-94	0.488672	0.675	0.323	8.79649e-90
CXCR6+ NK	TMIGD2	1.03742e-92	0.371717	0.493	0.193	2.13886e-88
CXCR6+ NK	ARHGAP9	1.33741e-92	0.328674	0.551	0.246	2.75733e-88
CXCR6+ NK	RPL8	2.12806e-92	0.288642	0.999	0.987	4.38741e-88
CXCR6+ NK	PDCD4	7.53766e-91	0.417626	0.544	0.226	1.55404e-86
CXCR6+ NK	UROS	2.23869e-89	0.352458	0.416	0.142	4.6155e-85
CXCR6+ NK	EEF1B2	8.09458e-88	0.342991	0.986	0.903	1.66886e-83
CXCR6+ NK	IKZF3	8.6554e-87	0.425491	0.586	0.262	1.78448e-82
CXCR6+ NK	SRGN	1.03139e-84	0.318222	0.994	0.962	2.12643e-80
CXCR6+ NK	SYK	2.14318e-84	0.313387	0.291	0.069	4.41859e-80
CXCR6+ NK	DMAC1	2.79316e-84	0.280929	0.464	0.199	5.75865e-80
CXCR6+ NK	GRAMD1A	2.98444e-84	0.352422	0.262	0.047	6.15303e-80
CXCR6+ NK	SPTSSB	1.11165e-83	0.370243	0.144	0.004	2.29188e-79
CXCR6+ NK	SLC25A5	1.77248e-83	0.525177	0.8	0.524	3.65433e-79
CXCR6+ NK	CKLF	4.48504e-83	0.395913	0.759	0.432	9.2468e-79
CXCR6+ NK	DGCR6L	5.44548e-83	0.311543	0.489	0.213	1.12269e-78
CXCR6+ NK	CCL3L1	8.63836e-83	0.461255	0.431	0.15	1.78097e-78
CXCR6+ NK	PABPC1	4.26064e-82	0.39074	0.937	0.731	8.78416e-78
CXCR6+ NK	HPRT1	5.56738e-82	0.315736	0.399	0.144	1.14783e-77
CXCR6+ NK	TKT	8.65424e-82	0.263499	0.497	0.23	1.78425e-77
CXCR6+ NK	RPS9	1.22249e-81	0.257538	0.998	0.99	2.5204e-77
CXCR6+ NK	TIGIT	6.74186e-80	0.322085	0.571	0.28	1.38997e-75
CXCR6+ NK	SPRY2	1.74682e-79	0.295062	0.196	0.021	3.60141e-75
CXCR6+ NK	GYPC	1.9075e-78	0.322115	0.791	0.482	3.93269e-74
CXCR6+ NK	NME1	2.11397e-78	0.366986	0.446	0.175	4.35837e-74
CXCR6+ NK	MRPL12	6.86348e-78	0.265034	0.404	0.164	1.41504e-73
CXCR6+ NK	IL18	1.34302e-77	0.310385	0.211	0.031	2.7689e-73
CXCR6+ NK	NUCB2	3.58019e-77	0.382324	0.534	0.239	7.38128e-73
CXCR6+ NK	MYC	7.4808e-77	0.405354	0.25	0.043	1.54232e-72
CXCR6+ NK	SERPINE2	1.071e-76	0.321083	0.191	0.021	2.20809e-72
CXCR6+ NK	PPA1	1.11849e-76	0.354847	0.532	0.241	2.30598e-72
CXCR6+ NK	SYNRG	1.29598e-76	0.340503	0.442	0.178	2.67193e-72
CXCR6+ NK	SOCS1	1.57645e-76	0.344264	0.339	0.104	3.25017e-72
CXCR6+ NK	SLC44A1	3.12639e-76	0.254154	0.195	0.028	6.44568e-72
CXCR6+ NK	ACAA2	4.98251e-76	0.322658	0.496	0.221	1.02724e-71
CXCR6+ NK	CAPN12	1.06048e-75	0.358916	0.285	0.07	2.1864e-71
CXCR6+ NK	TOMM22	1.55948e-75	0.253135	0.59	0.317	3.21519e-71
CXCR6+ NK	MZT2A	5.02207e-75	0.276642	0.572	0.296	1.0354e-70
CXCR6+ NK	FHL3	1.17136e-74	0.267941	0.306	0.1	2.41499e-70
CXCR6+ NK	RAB11FIP1	2.01002e-74	0.292744	0.414	0.169	4.14406e-70
CXCR6+ NK	FBL	8.36166e-74	0.272162	0.601	0.322	1.72392e-69
CXCR6+ NK	SMS	2.33733e-73	0.260539	0.426	0.188	4.81886e-69
CXCR6+ NK	LINC00996	2.888e-73	0.253312	0.151	0.009	5.95419e-69
CXCR6+ NK	MIR181A1HG	3.51743e-73	0.27566	0.223	0.046	7.25189e-69
CXCR6+ NK	SLC25A39	4.26952e-73	0.279748	0.444	0.195	8.80246e-69
CXCR6+ NK	NCF1	6.20768e-73	0.315043	0.256	0.055	1.27984e-68
CXCR6+ NK	TYROBP	9.65726e-73	0.317369	0.997	0.948	1.99104e-68
CXCR6+ NK	EIF3G	1.01618e-72	0.413845	0.894	0.637	2.09505e-68
CXCR6+ NK	MATK	1.40297e-72	0.383763	0.834	0.544	2.8925e-68
CXCR6+ NK	RBM3	6.57526e-72	0.318943	0.555	0.274	1.35562e-67
CXCR6+ NK	PSTPIP1	2.655e-71	0.276993	0.491	0.234	5.47382e-67
CXCR6+ NK	Z93241.1	6.11212e-71	0.347388	0.272	0.067	1.26014e-66
CXCR6+ NK	RGL4	6.24796e-71	0.357481	0.327	0.096	1.28814e-66
CXCR6+ NK	FOS	1.58931e-70	0.514636	0.515	0.226	3.27669e-66
CXCR6+ NK	NUDT8	2.6891e-70	0.259451	0.191	0.029	5.54412e-66
CXCR6+ NK	C6orf48	1.72595e-69	0.268973	0.531	0.269	3.55839e-65
CXCR6+ NK	H2AFJ	6.4126e-69	0.275309	0.377	0.15	1.32209e-64
CXCR6+ NK	IFITM3	7.46659e-69	0.411466	0.729	0.429	1.53939e-64
CXCR6+ NK	HSP90AB1	7.95973e-69	0.419381	0.862	0.602	1.64106e-64
CXCR6+ NK	DNMT1	9.05116e-69	0.279026	0.426	0.186	1.86608e-64
CXCR6+ NK	SEPT6	3.45732e-68	0.26116	0.62	0.349	7.12795e-64
CXCR6+ NK	YWHAE	1.62952e-67	0.312509	0.587	0.309	3.35958e-63
CXCR6+ NK	CCDC167	2.2901e-67	0.261388	0.395	0.168	4.7215e-63
CXCR6+ NK	NHP2	2.7514e-67	0.332346	0.558	0.282	5.67256e-63
CXCR6+ NK	CD96	2.85046e-67	0.287521	0.388	0.156	5.8768e-63
CXCR6+ NK	PDE7A	1.0002e-66	0.309175	0.304	0.091	2.06212e-62
CXCR6+ NK	TNFSF10	1.59026e-66	0.303189	0.359	0.132	3.27864e-62
CXCR6+ NK	CLPTM1	1.59494e-66	0.257708	0.312	0.111	3.28828e-62
CXCR6+ NK	RANBP1	2.90489e-66	0.275079	0.594	0.325	5.98902e-62
CXCR6+ NK	PTCH2	1.99205e-65	0.362964	0.244	0.054	4.10701e-61
CXCR6+ NK	MZT2B	2.58764e-65	0.350136	0.569	0.29	5.33493e-61
CXCR6+ NK	SLC16A3	2.78867e-65	0.267428	0.313	0.112	5.7494e-61
CXCR6+ NK	IFITM2	1.63304e-64	0.270548	0.996	0.947	3.36684e-60
CXCR6+ NK	TMEM141	7.97681e-64	0.272157	0.43	0.196	1.64458e-59
CXCR6+ NK	HSPD1	1.54495e-63	0.282133	0.465	0.222	3.18521e-59
CXCR6+ NK	ITM2A	1.84304e-63	0.352312	0.539	0.269	3.7998e-59
CXCR6+ NK	MPG	5.83374e-63	0.254294	0.423	0.197	1.20274e-58
CXCR6+ NK	PRDX6	6.55851e-63	0.257845	0.58	0.322	1.35217e-58
CXCR6+ NK	C1QBP	7.67696e-63	0.262349	0.54	0.288	1.58276e-58
CXCR6+ NK	RGS1	1.01049e-62	0.324902	0.241	0.056	2.08332e-58
CXCR6+ NK	CMTM3	1.42047e-62	0.269852	0.503	0.257	2.92859e-58
CXCR6+ NK	MIF	5.28755e-61	0.378281	0.756	0.478	1.09013e-56
CXCR6+ NK	SNRPD1	5.40956e-61	0.250983	0.621	0.363	1.11529e-56
CXCR6+ NK	RNF145	8.02226e-61	0.259648	0.367	0.153	1.65395e-56
CXCR6+ NK	SNX10	6.06223e-60	0.257071	0.306	0.112	1.24985e-55
CXCR6+ NK	NDUFS8	1.16557e-59	0.279026	0.695	0.424	2.40305e-55
CXCR6+ NK	CNN2	4.11265e-59	0.345004	0.539	0.275	8.47906e-55
CXCR6+ NK	LPAR6	2.91708e-58	0.264861	0.292	0.101	6.01414e-54
CXCR6+ NK	ABRACL	4.476e-57	0.260455	0.755	0.493	9.22817e-53
CXCR6+ NK	CALM3	6.05143e-57	0.405328	0.751	0.486	1.24762e-52
CXCR6+ NK	ZBTB16	9.415e-57	0.267774	0.306	0.116	1.94109e-52
CXCR6+ NK	FABP5	2.04747e-56	0.304964	0.296	0.1	4.22128e-52
CXCR6+ NK	TYMS	2.16276e-56	0.31702	0.228	0.057	4.45897e-52
CXCR6+ NK	APRT	1.30577e-54	0.267167	0.826	0.577	2.69211e-50
CXCR6+ NK	IFITM1	3.35713e-53	0.396	0.877	0.709	6.92139e-49
CXCR6+ NK	NCL	1.94963e-52	0.328245	0.711	0.451	4.01956e-48
CXCR6+ NK	DZIP3	1.15631e-50	0.255805	0.171	0.032	2.38397e-46
CXCR6+ NK	STMN1	1.69356e-50	0.543292	0.521	0.275	3.49162e-46
CXCR6+ NK	HMGN1	1.03367e-49	0.295452	0.863	0.642	2.13113e-45
CXCR6+ NK	SERBP1	2.71898e-49	0.27519	0.795	0.552	5.60573e-45
CXCR6+ NK	COX5A	6.18221e-47	0.272559	0.737	0.495	1.27459e-42
CXCR6+ NK	HINT1	3.32931e-46	0.261893	0.946	0.809	6.86404e-42
CXCR6+ NK	TPI1	6.95629e-46	0.296279	0.873	0.677	1.43418e-41
CXCR6+ NK	RPL36A	1.15128e-45	0.252321	0.987	0.932	2.37359e-41
CXCR6+ NK	SUPT3H	2.52855e-45	0.254251	0.225	0.07	5.21311e-41
CXCR6+ NK	ARPC5L	3.62062e-44	0.297515	0.846	0.639	7.46463e-40
CXCR6+ NK	EIF5A	6.95233e-43	0.254538	0.612	0.388	1.43336e-38
CXCR6+ NK	TMEM107	1.23025e-42	0.264264	0.361	0.178	2.53642e-38
CXCR6+ NK	ENO1	1.18221e-41	0.283481	0.85	0.647	2.43737e-37
CXCR6+ NK	HNRNPA1	1.98202e-41	0.266144	0.961	0.923	4.08633e-37
CXCR6+ NK	PA2G4	6.3315e-41	0.260238	0.597	0.375	1.30536e-36
CXCR6+ NK	GGA1	2.07627e-39	0.2587	0.347	0.171	4.28065e-35
CXCR6+ NK	CD27	2.68605e-39	0.276215	0.241	0.084	5.53782e-35
CXCR6+ NK	SLC25A3	1.515e-37	0.262343	0.769	0.556	3.12348e-33
CXCR6+ NK	BTF3	8.14382e-37	0.256978	0.946	0.87	1.67901e-32
CXCR6+ NK	AC103591.3	1.94435e-32	0.413912	0.271	0.116	4.00866e-28
CXCR6+ NK	RAN	5.25372e-32	0.257363	0.828	0.65	1.08316e-27
CXCR6+ NK	HMGN2	1.24237e-21	0.348686	0.775	0.639	2.5614e-17
CX3CR1+ NK	TAP1	9.43845e-71	0.299141	0.487	0.496	1.94593e-66
CX3CR1+ NK	XBP1	1.87963e-70	0.361371	0.662	0.65	3.87524e-66
CX3CR1+ NK	HLA-E	2.29802e-70	0.37147	0.961	0.953	4.73783e-66
CX3CR1+ NK	PXN	3.68355e-70	0.506758	0.204	0.034	7.59438e-66
CX3CR1+ NK	DHRS7	7.45176e-70	0.356849	0.552	0.51	1.53633e-65
CX3CR1+ NK	RGS19	1.65745e-69	0.324178	0.346	0.321	3.41717e-65
CX3CR1+ NK	IGKC	4.50425e-69	0.323263	1	0.997	9.28642e-65
CX3CR1+ NK	SUPT4H1	8.86558e-69	0.287204	0.441	0.452	1.82782e-64
CX3CR1+ NK	TSPAN14	9.1721e-69	0.449684	0.261	0.142	1.89101e-64
CX3CR1+ NK	LIMD2	1.07906e-68	0.325666	0.76	0.773	2.2247e-64
CX3CR1+ NK	CDC42EP3	4.50287e-68	0.503259	0.281	0.111	9.28358e-64
CX3CR1+ NK	MANF	1.70834e-67	0.302001	0.438	0.462	3.52209e-63
CX3CR1+ NK	MRPS6	2.6216e-67	0.312652	0.443	0.433	5.40494e-63
CX3CR1+ NK	HLA-DPA1	4.73809e-67	0.463376	0.434	0.344	9.76853e-63
CX3CR1+ NK	AHNAK	1.28131e-66	0.521173	0.251	0.09	2.64168e-62
CX3CR1+ NK	LAPTM5	1.36826e-66	0.28768	0.705	0.72	2.82093e-62
CX3CR1+ NK	CLEC2D	2.35284e-66	0.498746	0.312	0.191	4.85084e-62
CX3CR1+ NK	CARD16	3.92076e-66	0.313041	0.616	0.619	8.08344e-62
CX3CR1+ NK	GLIPR2	4.2831e-66	0.392858	0.406	0.343	8.83047e-62
CX3CR1+ NK	GPR65	6.25107e-66	0.382037	0.402	0.348	1.28878e-61
CX3CR1+ NK	DOK2	8.43253e-66	0.299185	0.545	0.559	1.73853e-61
CX3CR1+ NK	HDDC2	1.40043e-65	0.28995	0.343	0.33	2.88727e-61
CX3CR1+ NK	NDUFB7	1.47283e-65	0.317351	0.63	0.614	3.03653e-61
CX3CR1+ NK	TRBC1	1.83272e-64	0.454737	0.748	0.686	3.77852e-60
CX3CR1+ NK	PTGER2	1.68302e-63	0.389199	0.381	0.307	3.46988e-59
CX3CR1+ NK	SH3BP5	6.69314e-63	0.489254	0.263	0.105	1.37992e-58
CX3CR1+ NK	NCR3	8.34552e-63	0.372149	0.45	0.408	1.7206e-58
CX3CR1+ NK	SRPK2	8.55531e-63	0.331434	0.304	0.261	1.76385e-58
CX3CR1+ NK	TECR	1.16801e-62	0.28512	0.34	0.336	2.40809e-58
CX3CR1+ NK	CD300A	2.17015e-62	0.441534	0.456	0.346	4.47419e-58
CX3CR1+ NK	GTF3C1	3.52331e-62	0.495773	0.201	0.06	7.26401e-58
CX3CR1+ NK	SYTL1	3.85679e-62	0.260503	0.39	0.387	7.95155e-58
CX3CR1+ NK	ZFP36L2	1.51614e-61	0.289387	0.602	0.614	3.12582e-57
CX3CR1+ NK	TMEM59	3.29362e-61	0.258819	0.637	0.659	6.79045e-57
CX3CR1+ NK	HLA-C	3.72341e-61	0.358504	0.992	0.987	7.67655e-57
CX3CR1+ NK	IKZF1	4.04287e-61	0.347192	0.433	0.378	8.33518e-57
CX3CR1+ NK	NEAT1	7.85768e-61	0.397108	0.835	0.829	1.62002e-56
CX3CR1+ NK	UPP1	1.25502e-60	0.362778	0.289	0.216	2.58747e-56
CX3CR1+ NK	BATF	1.31616e-60	0.377388	0.328	0.257	2.71352e-56
CX3CR1+ NK	ANXA4	2.38796e-60	0.469082	0.211	0.064	4.92326e-56
CX3CR1+ NK	ATP1B3	1.69771e-58	0.259865	0.343	0.343	3.50016e-54
CX3CR1+ NK	PRKCB	5.72268e-58	0.363684	0.306	0.25	1.17985e-53
CX3CR1+ NK	PRDX2	8.40996e-58	0.341275	0.366	0.308	1.73388e-53
CX3CR1+ NK	LAIR1	1.10748e-57	0.457258	0.213	0.069	2.28329e-53
CX3CR1+ NK	RASGRP2	2.50282e-57	0.471454	0.248	0.099	5.16007e-53
CX3CR1+ NK	ADRB2	4.3322e-57	0.475622	0.286	0.132	8.93169e-53
CX3CR1+ NK	CHST2	4.48043e-57	0.370128	0.254	0.191	9.23729e-53
CX3CR1+ NK	TNFRSF1B	1.0289e-56	0.426354	0.249	0.142	2.12129e-52
CX3CR1+ NK	CDC42SE1	1.23289e-56	0.41341	0.56	0.52	2.54184e-52
CX3CR1+ NK	GBP1	2.03467e-56	0.377101	0.237	0.165	4.19488e-52
CX3CR1+ NK	TNFRSF14	1.71626e-55	0.297095	0.362	0.346	3.53841e-51
CX3CR1+ NK	HAVCR2	2.25681e-55	0.453232	0.197	0.067	4.65287e-51
CX3CR1+ NK	PYHIN1	1.48279e-54	0.355838	0.563	0.506	3.05706e-50
CX3CR1+ NK	LCK	1.80741e-54	0.251114	0.64	0.652	3.72633e-50
CX3CR1+ NK	RUNX3	1.40636e-53	0.321141	0.361	0.314	2.8995e-49
CX3CR1+ NK	IL10RA	2.60474e-53	0.438104	0.255	0.13	5.37018e-49
CX3CR1+ NK	CYTH4	3.02221e-53	0.266665	0.287	0.272	6.23089e-49
CX3CR1+ NK	S1PR1	3.14394e-53	0.40486	0.145	0.017	6.48186e-49
CX3CR1+ NK	RABAC1	4.90075e-53	0.262081	0.475	0.462	1.01039e-48
CX3CR1+ NK	PCSK5	1.08107e-52	0.453564	0.147	0.018	2.22885e-48
CX3CR1+ NK	SERPINB1	1.83853e-52	0.256274	0.375	0.379	3.79049e-48
CX3CR1+ NK	CEP78	3.52928e-52	0.42727	0.208	0.103	7.27632e-48
CX3CR1+ NK	SERPINB9	4.37071e-52	0.417473	0.159	0.038	9.01109e-48
CX3CR1+ NK	ZAP70	5.11803e-52	0.255486	0.436	0.436	1.05518e-47
CX3CR1+ NK	ID2	5.05868e-51	0.314809	0.868	0.892	1.04295e-46
CX3CR1+ NK	RAP2B	8.0399e-51	0.429648	0.206	0.079	1.65759e-46
CX3CR1+ NK	C1orf162	1.56204e-50	0.468747	0.389	0.285	3.22045e-46
CX3CR1+ NK	ADAM8	3.07647e-50	0.339804	0.313	0.252	6.34277e-46
CX3CR1+ NK	VSIR	3.77394e-50	0.295259	0.32	0.283	7.78073e-46
CX3CR1+ NK	CALM1	4.16927e-50	0.28483	0.945	0.952	8.59578e-46
CX3CR1+ NK	HLA-DRB1	5.54115e-50	0.375687	0.413	0.356	1.14242e-45
CX3CR1+ NK	LINC00861	2.07382e-49	0.293048	0.367	0.353	4.27559e-45
CX3CR1+ NK	F2R	4.09257e-49	0.302738	0.157	0.094	8.43765e-45
CX3CR1+ NK	RAB29	4.91987e-49	0.299011	0.309	0.278	1.01433e-44
CX3CR1+ NK	PDGFRB	6.61355e-49	0.352602	0.12	0.008	1.36352e-44
CX3CR1+ NK	CD3E	1.42824e-48	0.355483	0.333	0.334	2.94461e-44
CX3CR1+ NK	ICAM2	5.26361e-48	0.289066	0.358	0.326	1.0852e-43
CX3CR1+ NK	PTGER4	5.68365e-48	0.356003	0.28	0.198	1.1718e-43
CX3CR1+ NK	IFI27L2	7.0015e-48	0.254967	0.432	0.427	1.4435e-43
CX3CR1+ NK	SSBP3	1.50652e-47	0.372785	0.152	0.035	3.10599e-43
CX3CR1+ NK	ARHGAP25	3.4962e-47	0.25013	0.234	0.208	7.20812e-43
CX3CR1+ NK	ARHGEF3	4.84096e-47	0.327891	0.327	0.265	9.98061e-43
CX3CR1+ NK	CEBPB	1.09238e-46	0.343181	0.238	0.171	2.25216e-42
CX3CR1+ NK	RASA3	1.14257e-46	0.365743	0.139	0.019	2.35564e-42
CX3CR1+ NK	IGLC2	1.21047e-46	0.275743	0.95	0.948	2.49563e-42
CX3CR1+ NK	PLEKHA1	1.5663e-46	0.409304	0.208	0.088	3.22924e-42
CX3CR1+ NK	JUNB	3.36328e-46	0.269893	0.586	0.581	6.93407e-42
CX3CR1+ NK	TMBIM1	3.55558e-46	0.348755	0.153	0.052	7.33055e-42
CX3CR1+ NK	FCRL6	9.06384e-46	0.390976	0.358	0.249	1.86869e-41
CX3CR1+ NK	GBP2	4.58035e-45	0.284137	0.266	0.23	9.44331e-41
CX3CR1+ NK	NFATC2	7.09459e-45	0.28012	0.198	0.15	1.46269e-40
CX3CR1+ NK	ORAI1	1.36024e-44	0.336648	0.224	0.139	2.80441e-40
CX3CR1+ NK	GRAP2	9.61477e-44	0.364391	0.191	0.085	1.98228e-39
CX3CR1+ NK	SYNE1	1.07698e-43	0.284362	0.194	0.148	2.22042e-39
CX3CR1+ NK	PSMB9	8.88857e-43	0.253362	0.846	0.85	1.83256e-38
CX3CR1+ NK	ITGB2	4.63285e-41	0.309494	0.872	0.867	9.55155e-37
CX3CR1+ NK	CYTH1	5.76039e-41	0.359528	0.242	0.151	1.18762e-36
CX3CR1+ NK	PRDM1	1.53311e-40	0.372526	0.264	0.178	3.16081e-36
CX3CR1+ NK	C1orf56	1.54485e-40	0.507853	0.4	0.335	3.18501e-36
CX3CR1+ NK	JCHAIN	1.69367e-40	0.281265	0.809	0.784	3.49184e-36
CX3CR1+ NK	PRR5L	2.66476e-40	0.295006	0.154	0.084	5.49393e-36
CX3CR1+ NK	RNF149	3.52259e-40	0.257265	0.212	0.174	7.26253e-36
CX3CR1+ NK	CD3D	1.06943e-39	0.569837	0.261	0.199	2.20484e-35
CX3CR1+ NK	PRNP	1.94043e-39	0.30265	0.15	0.065	4.00059e-35
CX3CR1+ NK	CALHM2	2.90546e-39	0.356873	0.162	0.054	5.99019e-35
CX3CR1+ NK	CDC25B	9.73648e-39	0.303184	0.152	0.081	2.00737e-34
CX3CR1+ NK	SORL1	1.70053e-38	0.295219	0.195	0.135	3.50598e-34
CX3CR1+ NK	TGFBR3	4.25962e-38	0.309163	0.168	0.092	8.78206e-34
CX3CR1+ NK	LINC02384	1.04717e-37	0.349952	0.14	0.043	2.15895e-33
CX3CR1+ NK	TSPAN32	1.87082e-37	0.330729	0.187	0.096	3.85708e-33
CX3CR1+ NK	IL12RB1	8.81015e-37	0.270637	0.168	0.115	1.81639e-32
CX3CR1+ NK	EVI2A	2.71082e-36	0.283516	0.244	0.195	5.58889e-32
CX3CR1+ NK	C11orf21	3.20149e-36	0.285575	0.157	0.086	6.60052e-32
CX3CR1+ NK	PRR5	4.37114e-36	0.32424	0.138	0.041	9.01197e-32
CX3CR1+ NK	LAG3	8.91821e-36	0.344692	0.144	0.061	1.83867e-31
CX3CR1+ NK	TOB1	1.36157e-35	0.275968	0.104	0.028	2.80714e-31
CX3CR1+ NK	STK38	1.57447e-35	0.297487	0.145	0.068	3.24609e-31
CX3CR1+ NK	CD226	1.13801e-34	0.300651	0.141	0.059	2.34624e-30
CX3CR1+ NK	ZNF276	2.17847e-34	0.271607	0.206	0.147	4.49134e-30
CX3CR1+ NK	C16orf54	3.37843e-34	0.321121	0.236	0.184	6.96532e-30
CX3CR1+ NK	CLIC3	2.91236e-33	0.300673	0.607	0.621	6.00441e-29
CX3CR1+ NK	PATL2	3.02626e-33	0.313125	0.14	0.074	6.23924e-29
CX3CR1+ NK	ITGAM	1.23985e-32	0.320533	0.157	0.064	2.5562e-28
CX3CR1+ NK	OSBPL5	3.02397e-32	0.280552	0.116	0.034	6.23451e-28
CX3CR1+ NK	VCL	5.19243e-32	0.308178	0.135	0.048	1.07052e-27
CX3CR1+ NK	KIR3DL2	1.01373e-29	0.293122	0.124	0.044	2.09e-25
CX3CR1+ NK	CD3G	1.6641e-28	0.486929	0.18	0.091	3.43088e-24
CX3CR1+ NK	CCL4L2	2.21075e-27	0.517819	0.355	0.379	4.5579e-23
CX3CR1+ NK	P2RY8	2.30905e-27	0.258466	0.104	0.022	4.76057e-23
CX3CR1+ NK	VIM	2.5329e-26	0.279568	0.713	0.644	5.22209e-22
CX3CR1+ NK	KLRG1	1.03362e-25	0.274264	0.272	0.238	2.13101e-21
CX3CR1+ NK	SELL	1.99925e-25	0.299044	0.128	0.05	4.12186e-21
CX3CR1+ NK	CCL4	3.16188e-22	0.347043	0.865	0.93	6.51884e-18
CX3CR1+ NK	MT2A	4.01502e-22	0.278834	0.722	0.724	8.27776e-18
CX3CR1+ NK	IGHA2	9.87704e-21	0.269533	0.385	0.34	2.03635e-16
CX3CR1+ NK	CD8A	1.24715e-17	0.257558	0.208	0.158	2.57125e-13

## Sheet: Ramachandran
Full reference	Ramachandran, P., Dobie, R., Wilson-Kanamori, J.R. et al. Resolving the fibrotic niche of human liver cirrhosis at single-cell level. Nature 575, 512–518 (2019). https://doi.org/10.1038/s41586-019-1631-3
Details on what comparison	DEG versus all other clusters in healthy (n=5) and cirrhotic (n=5) livers (data extracted from Supplementary Table 6)
List of all genes
	myAUC	avg_diff	power	avg_logFC	pct.1	pct.2	cluster	gene
XCL12	0.896	1.67733	0.792	1.67733	0.99	0.795	NK cell (1)	XCL1
IL2RB2	0.886	1.43375	0.772	1.43375	0.956	0.709	NK cell (1)	IL2RB
FCER1G2	0.861	1.25855	0.722	1.25855	0.983	0.768	NK cell (1)	FCER1G
IRF81	0.857	1.20649	0.714	1.20649	0.91	0.306	NK cell (1)	IRF8
CCL32	0.856	1.38861	0.712	1.38861	0.995	0.965	NK cell (1)	CCL3
TYROBP3	0.856	1.23183	0.712	1.23183	0.985	0.837	NK cell (1)	TYROBP
CMC12	0.854	1.33332	0.708	1.33332	0.966	0.887	NK cell (1)	CMC1
KLRF13	0.827	1.04414	0.654	1.04414	0.941	0.493	NK cell (1)	KLRF1
CCL3L31	0.824	1.22546	0.648	1.22546	0.941	0.767	NK cell (1)	CCL3L3
XCL23	0.822	0.986023	0.644	0.986023	0.958	0.695	NK cell (1)	XCL2
GSTP12	0.814	0.914568	0.628	0.914568	0.966	0.917	NK cell (1)	GSTP1
CD73	0.805	0.918783	0.61	0.918783	0.975	0.947	NK cell (1)	CD7
KLRD12	0.802	1.03363	0.604	1.03363	0.943	0.763	NK cell (1)	KLRD1
CCL4L22	0.786	1.0934	0.572	1.0934	0.985	0.965	NK cell (1)	CCL4L2
INTS6	0.785	0.946298	0.57	0.946298	0.943	0.959	NK cell (1)	INTS6
GADD45B1	0.779	0.886313	0.558	0.886313	0.968	0.966	NK cell (1)	GADD45B
KLRC14	0.775	0.920115	0.55	0.920115	0.883	0.425	NK cell (1)	KLRC1
CCL41	0.775	0.826241	0.55	0.826241	0.995	0.991	NK cell (1)	CCL4
TOX2	0.773	0.87	0.546	0.87	0.748	0.212	NK cell (1)	TOX2
C1orf562	0.755	0.876185	0.51	0.876185	0.925	0.797	NK cell (1)	C1orf56
TRDC4	0.745	0.519294	0.49	0.519294	0.916	0.439	NK cell (1)	TRDC
AC069363.11	0.744	0.968648	0.488	0.968648	0.669	0.245	NK cell (1)	AC069363.1
CD1604	0.724	0.505182	0.448	0.505182	0.911	0.575	NK cell (1)	CD160
HNRNPH11	0.719	0.765192	0.438	0.765192	0.929	0.941	NK cell (1)	HNRNPH1
CD632	0.714	0.670291	0.428	0.670291	0.915	0.898	NK cell (1)	CD63
DNMT3A	0.705	0.643058	0.41	0.643058	0.777	0.584	NK cell (1)	DNMT3A
CEBPD3	0.702	0.594752	0.404	0.594752	0.872	0.61	NK cell (1)	CEBPD
TOX21	0.923	0.628621	0.846	0.628621	0.976	0.163	NK cell (2)	TOX2
CD1605	0.909	1.50876	0.818	1.50876	0.99	0.554	NK cell (2)	CD160
KLRC15	0.9	1.01639	0.8	1.01639	0.991	0.397	NK cell (2)	KLRC1
SPRY1	0.896	0.532142	0.792	0.532142	0.975	0.269	NK cell (2)	SPRY1
CEBPD4	0.894	1.13844	0.788	1.13844	0.991	0.586	NK cell (2)	CEBPD
TXK2	0.894	0.701934	0.788	0.701934	0.991	0.367	NK cell (2)	TXK
IRF82	0.89	0.621225	0.78	0.621225	0.988	0.279	NK cell (2)	IRF8
XCL24	0.885	1.47852	0.77	1.47852	0.994	0.683	NK cell (2)	XCL2
TRDC5	0.881	1.23456	0.762	1.23456	0.994	0.415	NK cell (2)	TRDC
DUSP62	0.877	0.473289	0.754	0.473289	0.964	0.397	NK cell (2)	DUSP6
MATK3	0.874	1.06873	0.748	1.06873	0.987	0.712	NK cell (2)	MATK
IL2RB3	0.87	1.13275	0.74	1.13275	0.998	0.697	NK cell (2)	IL2RB
EOMES1	0.869	0.735663	0.738	0.735663	0.99	0.507	NK cell (2)	EOMES
ICAM1	0.865	0.408772	0.73	0.408772	0.955	0.329	NK cell (2)	ICAM1
TYROBP4	0.861	0.984479	0.722	0.984479	1	0.831	NK cell (2)	TYROBP
XCL13	0.856	1.12479	0.712	1.12479	0.998	0.789	NK cell (2)	XCL1
FCER1G3	0.855	0.996886	0.71	0.996886	0.996	0.76	NK cell (2)	FCER1G
STARD3NL1	0.853	0.414007	0.706	0.414007	0.979	0.401	NK cell (2)	STARD3NL
GFOD1	0.852	0.38916	0.704	0.38916	0.937	0.262	NK cell (2)	GFOD1
CCL33	0.851	1.28453	0.702	1.28453	1	0.963	NK cell (2)	CCL3
AREG2	0.851	0.796839	0.702	0.796839	0.984	0.528	NK cell (2)	AREG
CLIC34	0.848	0.757087	0.696	0.757087	0.996	0.463	NK cell (2)	CLIC3
GSTP13	0.842	0.992364	0.684	0.992364	0.996	0.911	NK cell (2)	GSTP1
KLRF14	0.84	0.999325	0.68	0.999325	0.994	0.474	NK cell (2)	KLRF1
CMC13	0.839	0.955152	0.678	0.955152	0.997	0.881	NK cell (2)	CMC1
TIGIT1	0.834	0.56075	0.668	0.56075	0.991	0.604	NK cell (2)	TIGIT
CCL3L32	0.833	1.16228	0.666	1.16228	0.991	0.755	NK cell (2)	CCL3L3
CD74	0.829	0.764531	0.658	0.764531	0.996	0.943	NK cell (2)	CD7
MAFF	0.823	0.325089	0.646	0.325089	0.956	0.409	NK cell (2)	MAFF
MAP3K82	0.821	0.45126	0.642	0.45126	0.992	0.571	NK cell (2)	MAP3K8
CD633	0.812	0.837525	0.624	0.837525	0.998	0.885	NK cell (2)	CD63
DHRS3	0.806	0.292227	0.612	0.292227	0.929	0.415	NK cell (2)	DHRS3
CD2472	0.802	0.793767	0.604	0.793767	0.992	0.853	NK cell (2)	CD247
PLAC82	0.802	0.703604	0.604	0.703604	0.994	0.798	NK cell (2)	PLAC8
TMEM21	0.787	0.31131	0.574	0.31131	0.977	0.579	NK cell (2)	TMEM2
NR4A21	0.784	0.8003	0.568	0.8003	0.992	0.907	NK cell (2)	NR4A2
KLRD13	0.766	0.605575	0.532	0.605575	0.998	0.75	NK cell (2)	KLRD1
NKG72	0.764	0.560469	0.528	0.560469	1	0.984	NK cell (2)	NKG7
PIK3R11	0.762	0.324728	0.524	0.324728	0.982	0.739	NK cell (2)	PIK3R1
PRF12	0.754	0.415677	0.508	0.415677	0.999	0.853	NK cell (2)	PRF1
GADD45B2	0.75	0.771722	0.5	0.771722	0.998	0.961	NK cell (2)	GADD45B
CCL42	0.747	0.665396	0.494	0.665396	1	0.99	NK cell (2)	CCL4
IFNG3	0.741	0.479574	0.482	0.479574	0.987	0.845	NK cell (2)	IFNG
PYHIN11	0.732	0.419291	0.464	0.419291	0.991	0.828	NK cell (2)	PYHIN1
CCL4L23	0.726	0.689559	0.452	0.689559	0.998	0.963	NK cell (2)	CCL4L2
FOS2	0.721	0.679073	0.442	0.679073	0.989	0.935	NK cell (2)	FOS
GNLY	0.99	3.04823	0.98	3.04823	1	0.788	cNK cell	GNLY
GZMB3	0.981	2.63054	0.962	2.63054	0.994	0.486	cNK cell	GZMB
FGFBP21	0.979	2.55789	0.958	2.55789	0.98	0.174	cNK cell	FGFBP2
FCGR3A	0.966	2.15451	0.932	2.15451	0.967	0.234	cNK cell	FCGR3A
SPON23	0.961	2.02713	0.922	2.02713	0.979	0.395	cNK cell	SPON2
PRF13	0.919	1.58309	0.838	1.58309	0.987	0.857	cNK cell	PRF1
HOPX2	0.917	1.59168	0.834	1.59168	0.98	0.77	cNK cell	HOPX
CLIC35	0.907	1.46364	0.814	1.46364	0.974	0.475	cNK cell	CLIC3
CEP78	0.906	0.814897	0.812	0.814897	0.93	0.262	cNK cell	CEP78
NKG73	0.893	1.01018	0.786	1.01018	1	0.985	cNK cell	NKG7
ZEB21	0.879	0.795389	0.758	0.795389	0.948	0.401	cNK cell	ZEB2
PLAC83	0.874	1.28317	0.748	1.28317	0.975	0.803	cNK cell	PLAC8
KLF24	0.864	0.961484	0.728	0.961484	0.967	0.538	cNK cell	KLF2
MYOM2	0.846	0.882652	0.692	0.882652	0.71	0.032	cNK cell	MYOM2
CD2473	0.843	1.0307	0.686	1.0307	0.985	0.857	cNK cell	CD247
KLRF15	0.838	1.00545	0.676	1.00545	0.983	0.483	cNK cell	KLRF1
PYHIN12	0.828	1.00062	0.656	1.00062	0.967	0.833	cNK cell	PYHIN1
FCER1G4	0.813	0.885861	0.626	0.885861	0.991	0.765	cNK cell	FCER1G
TRDC6	0.811	0.816273	0.622	0.816273	0.962	0.428	cNK cell	TRDC
KLRD14	0.809	0.870919	0.618	0.870919	0.99	0.755	cNK cell	KLRD1
LAIR2	0.8	0.628581	0.6	0.628581	0.638	0.044	cNK cell	LAIR2
TYROBP5	0.795	0.779047	0.59	0.779047	0.985	0.835	cNK cell	TYROBP
NCR32	0.789	0.393048	0.578	0.393048	0.949	0.623	cNK cell	NCR3
GZMH4	0.774	0.572986	0.548	0.572986	0.974	0.655	cNK cell	GZMH
LPCAT11	0.773	0.279583	0.546	0.279583	0.754	0.257	cNK cell	LPCAT1
TXK3	0.772	0.370177	0.544	0.370177	0.918	0.387	cNK cell	TXK
TRGC12	0.77	0.416234	0.54	0.416234	0.889	0.508	cNK cell	TRGC1
GFOD11	0.77	0.305086	0.54	0.305086	0.817	0.289	cNK cell	GFOD1
ITGB21	0.768	0.767594	0.536	0.767594	0.979	0.938	cNK cell	ITGB2
SELL2	0.762	0.439927	0.524	0.439927	0.789	0.303	cNK cell	SELL
STARD3NL2	0.754	0.283756	0.508	0.283756	0.906	0.42	cNK cell	STARD3NL
MATK4	0.743	0.487461	0.486	0.487461	0.964	0.719	cNK cell	MATK
KIR2DL3	0.731	0.554269	0.462	0.554269	0.502	0.042	cNK cell	KIR2DL3
LGALS11	0.728	0.571094	0.456	0.571094	0.968	0.823	cNK cell	LGALS1
CDC42SE11	0.721	0.407694	0.442	0.407694	0.974	0.868	cNK cell	CDC42SE1
LINC008611	0.717	0.314354	0.434	0.314354	0.924	0.738	cNK cell	LINC00861
CD634	0.705	0.44535	0.41	0.44535	0.971	0.891	cNK cell	CD63
